# Supplementary material for: The Genetic Structure of Staphylococcus aureus Populations from the Southwest Pacific
Source: PLoS One. 2014 Jul 8;9(7):e100300. doi: 10.1371/journal.pone.0100300 (PMC4086726; doi:10.1371/journal.pone.0100300)
Supplement: Data S1 — Non-duplicated concatenated MLST nucleotide sequences of intercontinental STs and allele designations of isolates obtained from the Southwest Pacific. (ZIP) [file pone.0100300.s005.zip]

Archive with 1 entries (1 files):
- DataS1.xlsx
